# Supplementary material for: Causal relationship between immunophenotypes and mitral valve prolapse: a bidirectional Mendelian randomization study
Source: Front Cardiovasc Med. 2024 Oct 3;11:1404284. doi: 10.3389/fcvm.2024.1404284 (PMC11484250; doi:10.3389/fcvm.2024.1404284)
Supplement: Supplementary file 2 [file Table1.xlsx]

## Sheet: Supplementary Table 1
Supplementary Table 1 MR Egger，weighted median，inverse variance weighted，simple mode and weighted mode results of causal effects of significant immune cells on MVP
id	Trait type	panel	Statistical trait name	Trait	method	nsnp	b	se	pval	lo_ci	up_ci	or	or_lci95	or_uci95
ebi-a-GCST90001403	Absolute count	B cell	BC_Trait22	Sw mem AC	MR Egger	15	-0.0704703	0.133693	0.607	-0.33251	0.191569	0.931955	0.717122	1.21115
ebi-a-GCST90001403	Absolute count	B cell	BC_Trait22	Sw mem AC	Weighted median	15	-0.099047	0.0797916	0.214487	-0.255438	0.0573446	0.9057	0.774577	1.05902
ebi-a-GCST90001403	Absolute count	B cell	BC_Trait22	Sw mem AC	Inverse variance weighted	15	-0.137562	0.0619152	0.0262979	-0.258916	-0.0162084	0.87148	0.771888	0.983922
ebi-a-GCST90001403	Absolute count	B cell	BC_Trait22	Sw mem AC	Simple mode	15	-0.16853	0.123697	0.194574	-0.410976	0.0739156	0.844906	0.663003	1.07672
ebi-a-GCST90001403	Absolute count	B cell	BC_Trait22	Sw mem AC	Weighted mode	15	-0.145084	0.0905539	0.131431	-0.322569	0.0324019	0.86495	0.724286	1.03293
ebi-a-GCST90001466	Absolute count	cDC	f_DC_Trait514	CD86+ plasmacytoid DC AC	MR Egger	16	-0.115684	0.0782351	0.161373	-0.269025	0.0376569	0.890757	0.764124	1.03837
ebi-a-GCST90001466	Absolute count	cDC	f_DC_Trait515	CD86+ plasmacytoid DC AC	Weighted median	16	-0.150833	0.0636574	0.0178146	-0.275602	-0.0260645	0.859991	0.759115	0.974272
ebi-a-GCST90001466	Absolute count	cDC	f_DC_Trait516	CD86+ plasmacytoid DC AC	Inverse variance weighted	16	-0.106687	0.0468592	0.0228011	-0.198531	-0.0148427	0.898807	0.819935	0.985267
ebi-a-GCST90001466	Absolute count	cDC	f_DC_Trait517	CD86+ plasmacytoid DC AC	Simple mode	16	-0.158128	0.0921679	0.106802	-0.338777	0.022521	0.85374	0.712641	1.02278
ebi-a-GCST90001466	Absolute count	cDC	f_DC_Trait518	CD86+ plasmacytoid DC AC	Weighted mode	16	-0.161577	0.0612896	0.0186964	-0.281705	-0.0414494	0.850801	0.754496	0.959398
ebi-a-GCST90001580	Absolute count	Monocyte	N_MONO_Trait503	CD14+ CD16+ monocyte AC	MR Egger	16	-0.0688072	0.06038	0.273588	-0.187152	0.0495376	0.933507	0.829318	1.05079
ebi-a-GCST90001580	Absolute count	Monocyte	N_MONO_Trait504	CD14+ CD16+ monocyte AC	Weighted median	16	-0.0890315	0.0486845	0.0674381	-0.184453	0.00639018	0.914817	0.831559	1.00641
ebi-a-GCST90001580	Absolute count	Monocyte	N_MONO_Trait505	CD14+ CD16+ monocyte AC	Inverse variance weighted	16	-0.102521	0.0418827	0.0143724	-0.184611	-0.0204311	0.902559	0.831427	0.979776
ebi-a-GCST90001580	Absolute count	Monocyte	N_MONO_Trait506	CD14+ CD16+ monocyte AC	Simple mode	16	-0.226349	0.0840887	0.0167319	-0.391163	-0.0615352	0.79744	0.67627	0.94032
ebi-a-GCST90001580	Absolute count	Monocyte	N_MONO_Trait507	CD14+ CD16+ monocyte AC	Weighted mode	16	-0.0791715	0.0452577	0.100656	-0.167877	0.00953357	0.923881	0.845458	1.00958
ebi-a-GCST90001610	Relative count	TBNK	TB_Trait522	CD4+ CD8dim %lymphocyte	MR Egger	16	0.052412	0.164479	0.754693	-0.269967	0.374791	1.05381	0.763404	1.45469
ebi-a-GCST90001610	Relative count	TBNK	TB_Trait523	CD4+ CD8dim %lymphocyte	Weighted median	16	0.141066	0.0799283	0.0775799	-0.0155937	0.297725	1.1515	0.984527	1.34679
ebi-a-GCST90001610	Relative count	TBNK	TB_Trait524	CD4+ CD8dim %lymphocyte	Inverse variance weighted	16	0.149904	0.0748688	0.0452602	0.00316159	0.296647	1.16172	1.00317	1.34534
ebi-a-GCST90001610	Relative count	TBNK	TB_Trait525	CD4+ CD8dim %lymphocyte	Simple mode	16	0.074403	0.115509	0.529216	-0.151994	0.3008	1.07724	0.858994	1.35094
ebi-a-GCST90001610	Relative count	TBNK	TB_Trait526	CD4+ CD8dim %lymphocyte	Weighted mode	16	0.07926	0.103753	0.456759	-0.124096	0.282616	1.08249	0.883295	1.3266
ebi-a-GCST90001611	Relative count	TBNK	TB_Trait523	CD4+ CD8dim %leukocyte	MR Egger	12	0.41747	0.388865	0.308243	-0.344706	1.17965	1.51812	0.708428	3.25322
ebi-a-GCST90001611	Relative count	TBNK	TB_Trait524	CD4+ CD8dim %leukocyte	Weighted median	12	0.130069	0.100426	0.19526	-0.0667657	0.326904	1.13891	0.935414	1.38667
ebi-a-GCST90001611	Relative count	TBNK	TB_Trait525	CD4+ CD8dim %leukocyte	Inverse variance weighted	12	0.221252	0.0913388	0.0154215	0.0422283	0.400276	1.24764	1.04313	1.49224
ebi-a-GCST90001611	Relative count	TBNK	TB_Trait526	CD4+ CD8dim %leukocyte	Simple mode	12	0.125262	0.135429	0.374851	-0.14018	0.390703	1.13344	0.869202	1.47802
ebi-a-GCST90001611	Relative count	TBNK	TB_Trait527	CD4+ CD8dim %leukocyte	Weighted mode	12	0.045792	0.111542	0.689296	-0.17283	0.264414	1.04686	0.84128	1.30267
ebi-a-GCST90001660	Absolute count	Treg	Treg_Trait514	CD39+ CD4+ AC	MR Egger	23	0.111173	0.0500744	0.0375478	0.0130268	0.209319	1.11759	1.01311	1.23284
ebi-a-GCST90001660	Absolute count	Treg	Treg_Trait515	CD39+ CD4+ AC	Weighted median	23	0.0775633	0.0376311	0.0392892	0.00380622	0.15132	1.08065	1.00381	1.16337
ebi-a-GCST90001660	Absolute count	Treg	Treg_Trait516	CD39+ CD4+ AC	Inverse variance weighted	23	0.0741866	0.0311052	0.0170781	0.0132204	0.135153	1.07701	1.01331	1.14471
ebi-a-GCST90001660	Absolute count	Treg	Treg_Trait517	CD39+ CD4+ AC	Simple mode	23	0.113859	0.0589316	0.0663315	-0.00164652	0.229365	1.12059	0.998355	1.2578
ebi-a-GCST90001660	Absolute count	Treg	Treg_Trait518	CD39+ CD4+ AC	Weighted mode	23	0.0855242	0.0440744	0.065248	-0.000861686	0.17191	1.08929	0.999139	1.18757
ebi-a-GCST90001733	MFI	B cell	Bcells.trait320	CD19 on IgD- CD38-	MR Egger	18	-0.0969109	0.0759942	0.220431	-0.24586	0.0520378	0.907637	0.782032	1.05342
ebi-a-GCST90001733	MFI	B cell	Bcells.trait321	CD19 on IgD- CD38-	Weighted median	18	-0.0327611	0.0574566	0.568551	-0.145376	0.079854	0.96777	0.864697	1.08313
ebi-a-GCST90001733	MFI	B cell	Bcells.trait322	CD19 on IgD- CD38-	Inverse variance weighted	18	-0.0855691	0.0421103	0.0421516	-0.168105	-0.0030328	0.91799	0.845265	0.996972
ebi-a-GCST90001733	MFI	B cell	Bcells.trait323	CD19 on IgD- CD38-	Simple mode	18	-0.0106369	0.0936286	0.91088	-0.194149	0.172875	0.989419	0.823535	1.18872
ebi-a-GCST90001733	MFI	B cell	Bcells.trait324	CD19 on IgD- CD38-	Weighted mode	18	-0.0255508	0.0734994	0.732383	-0.16961	0.118508	0.974773	0.843994	1.12582
ebi-a-GCST90001875	MFI	Maturation stages of T cell	HVEM1000_150630.trait2	HVEM on CD4+	MR Egger	15	0.15103	0.0557714	0.0179178	0.0417182	0.260342	1.16303	1.0426	1.29737
ebi-a-GCST90001875	MFI	Maturation stages of T cell	HVEM1000_150630.trait2	HVEM on CD4+	Weighted median	15	0.108733	0.0409616	0.00794248	0.028448	0.189017	1.11486	1.02886	1.20806
ebi-a-GCST90001875	MFI	Maturation stages of T cell	HVEM1000_150630.trait2	HVEM on CD4+	Inverse variance weighted	15	0.0708505	0.0284405	0.0127318	0.0151071	0.126594	1.07342	1.01522	1.13496
ebi-a-GCST90001875	MFI	Maturation stages of T cell	HVEM1000_150630.trait2	HVEM on CD4+	Simple mode	15	0.112725	0.0753593	0.156895	-0.0349789	0.26043	1.11932	0.965626	1.29749
ebi-a-GCST90001875	MFI	Maturation stages of T cell	HVEM1000_150630.trait2	HVEM on CD4+	Weighted mode	15	0.121546	0.06478	0.0816185	-0.00542274	0.248515	1.12924	0.994592	1.28212
ebi-a-GCST90001900	MFI	Treg	Blue.585.42.Treg.trait7	CD28 on resting Treg	MR Egger	5	0.0630202	0.0942142	0.551428	-0.12164	0.24768	1.06505	0.885467	1.28105
ebi-a-GCST90001900	MFI	Treg	Blue.585.42.Treg.trait8	CD28 on resting Treg	Weighted median	5	0.0834065	0.0554963	0.132859	-0.0253662	0.192179	1.08698	0.974953	1.21189
ebi-a-GCST90001900	MFI	Treg	Blue.585.42.Treg.trait9	CD28 on resting Treg	Inverse variance weighted	5	0.113439	0.0498875	0.0229719	0.0156598	0.211219	1.12012	1.01578	1.23518
ebi-a-GCST90001900	MFI	Treg	Blue.585.42.Treg.trait10	CD28 on resting Treg	Simple mode	5	0.0899767	0.101778	0.426606	-0.109508	0.289461	1.09415	0.896275	1.33571
ebi-a-GCST90001900	MFI	Treg	Blue.585.42.Treg.trait11	CD28 on resting Treg	Weighted mode	5	0.0785013	0.0581609	0.248432	-0.0354941	0.192497	1.08166	0.965128	1.21227
ebi-a-GCST90001909	MFI	TBNK	Blue.670.LP.TBNK.trait1	CD45 on CD14+ monocyte	MR Egger	8	-0.154323	0.15128	0.347032	-0.450832	0.142186	0.856995	0.637098	1.15279
ebi-a-GCST90001909	MFI	TBNK	Blue.670.LP.TBNK.trait2	CD45 on CD14+ monocyte	Weighted median	8	-0.150142	0.0922291	0.10354	-0.330911	0.0306267	0.860585	0.718269	1.0311
ebi-a-GCST90001909	MFI	TBNK	Blue.670.LP.TBNK.trait3	CD45 on CD14+ monocyte	Inverse variance weighted	8	-0.148572	0.0689005	0.0310576	-0.283617	-0.0135275	0.861938	0.753055	0.986564
ebi-a-GCST90001909	MFI	TBNK	Blue.670.LP.TBNK.trait4	CD45 on CD14+ monocyte	Simple mode	8	-0.147476	0.152443	0.365564	-0.446265	0.151313	0.862883	0.640014	1.16336
ebi-a-GCST90001909	MFI	TBNK	Blue.670.LP.TBNK.trait5	CD45 on CD14+ monocyte	Weighted mode	8	-0.0987328	0.144769	0.517161	-0.38248	0.185014	0.905985	0.682168	1.20324
ebi-a-GCST90001938	MFI	Treg	Blue.780.60.CD25.trait4	CD25 on CD39+ resting Treg	MR Egger	13	0.2831	0.0877119	0.00804928	0.111185	0.455016	1.32724	1.1176	1.5762
ebi-a-GCST90001938	MFI	Treg	Blue.780.60.CD25.trait5	CD25 on CD39+ resting Treg	Weighted median	13	0.123914	0.0713279	0.0823433	-0.0158884	0.263717	1.13192	0.984237	1.30176
ebi-a-GCST90001938	MFI	Treg	Blue.780.60.CD25.trait6	CD25 on CD39+ resting Treg	Inverse variance weighted	13	0.129155	0.0518575	0.012754	0.0275138	0.230795	1.13787	1.0279	1.2596
ebi-a-GCST90001938	MFI	Treg	Blue.780.60.CD25.trait7	CD25 on CD39+ resting Treg	Simple mode	13	0.148933	0.116002	0.223422	-0.0784322	0.376298	1.16059	0.924565	1.45688
ebi-a-GCST90001938	MFI	Treg	Blue.780.60.CD25.trait8	CD25 on CD39+ resting Treg	Weighted mode	13	0.113447	0.101051	0.283535	-0.0846119	0.311506	1.12013	0.918869	1.36548
ebi-a-GCST90002008	MFI	Monocyte	mono.trait52	CCR2 on monocyte	MR Egger	14	0.103317	0.0506148	0.0638503	0.0041123	0.202522	1.10884	1.00412	1.22449
ebi-a-GCST90002008	MFI	Monocyte	mono.trait53	CCR2 on monocyte	Weighted median	14	0.078085	0.0501078	0.119152	-0.0201262	0.176296	1.08121	0.980075	1.19279
ebi-a-GCST90002008	MFI	Monocyte	mono.trait54	CCR2 on monocyte	Inverse variance weighted	14	0.0841791	0.0369612	0.0227562	0.0117353	0.156623	1.08782	1.0118	1.16955
ebi-a-GCST90002008	MFI	Monocyte	mono.trait55	CCR2 on monocyte	Simple mode	14	0.215749	0.0869597	0.0275569	0.045308	0.38619	1.24079	1.04635	1.47136
ebi-a-GCST90002008	MFI	Monocyte	mono.trait56	CCR2 on monocyte	Weighted mode	14	0.0797529	0.0422	0.081278	-0.00295909	0.162465	1.08302	0.997045	1.17641
ebi-a-GCST90002053	MFI	Myeloid cell	Red.780.60.MDSC.trait9	CD45 on CD33br HLA DR+	MR Egger	12	-0.0504417	0.0358941	0.190231	-0.120794	0.0199106	0.950809	0.886216	1.02011
ebi-a-GCST90002053	MFI	Myeloid cell	Red.780.60.MDSC.trait10	CD45 on CD33br HLA DR+	Weighted median	12	-0.0535385	0.0343592	0.119186	-0.120882	0.0138055	0.947869	0.886138	1.0139
ebi-a-GCST90002053	MFI	Myeloid cell	Red.780.60.MDSC.trait11	CD45 on CD33br HLA DR+	Inverse variance weighted	12	-0.0547868	0.0259709	0.0348975	-0.10569	-0.00388383	0.946687	0.899704	0.996124
ebi-a-GCST90002053	MFI	Myeloid cell	Red.780.60.MDSC.trait12	CD45 on CD33br HLA DR+	Simple mode	12	-0.0471301	0.0631755	0.471298	-0.170954	0.0766938	0.953963	0.84286	1.07971
ebi-a-GCST90002053	MFI	Myeloid cell	Red.780.60.MDSC.trait13	CD45 on CD33br HLA DR+	Weighted mode	12	-0.0514371	0.0346283	0.165521	-0.119308	0.0164343	0.949863	0.887534	1.01657
ebi-a-GCST90002070	MFI	Treg	Red.780.60.Treg.trait9	CD4 on activated & secreting Treg	MR Egger	22	0.0122311	0.0330775	0.71544	-0.0526009	0.0770631	1.01231	0.948759	1.08011
ebi-a-GCST90002070	MFI	Treg	Red.780.60.Treg.trait10	CD4 on activated & secreting Treg	Weighted median	22	0.0216199	0.0394267	0.583446	-0.0556563	0.0988962	1.02186	0.945864	1.10395
ebi-a-GCST90002070	MFI	Treg	Red.780.60.Treg.trait11	CD4 on activated & secreting Treg	Inverse variance weighted	22	0.0546689	0.0252954	0.0306788	0.0050898	0.104248	1.05619	1.0051	1.10988
ebi-a-GCST90002070	MFI	Treg	Red.780.60.Treg.trait12	CD4 on activated & secreting Treg	Simple mode	22	0.0687338	0.0808893	0.405061	-0.0898093	0.227277	1.07115	0.914106	1.25518
ebi-a-GCST90002070	MFI	Treg	Red.780.60.Treg.trait13	CD4 on activated & secreting Treg	Weighted mode	22	0.00775951	0.0387209	0.843099	-0.0681334	0.0836524	1.00779	0.934136	1.08725
ebi-a-GCST90002075	Morphological parameter	TBNK	SSC.TBNK.trait10	SSC-A on B cell	MR Egger	9	-0.214008	0.15858	0.219182	-0.524823	0.0968084	0.807342	0.59166	1.10165
ebi-a-GCST90002075	Morphological parameter	TBNK	SSC.TBNK.trait11	SSC-A on B cell	Weighted median	9	-0.0978914	0.0861363	0.25576	-0.266719	0.0709358	0.906747	0.765889	1.07351
ebi-a-GCST90002075	Morphological parameter	TBNK	SSC.TBNK.trait12	SSC-A on B cell	Inverse variance weighted	9	-0.137668	0.0646084	0.0331046	-0.264301	-0.0110359	0.871388	0.767742	0.989025
ebi-a-GCST90002075	Morphological parameter	TBNK	SSC.TBNK.trait13	SSC-A on B cell	Simple mode	9	-0.0885583	0.137717	0.538186	-0.358484	0.181367	0.91525	0.698735	1.19886
ebi-a-GCST90002075	Morphological parameter	TBNK	SSC.TBNK.trait14	SSC-A on B cell	Weighted mode	9	-0.0931807	0.13223	0.501002	-0.352352	0.16599	0.911029	0.703033	1.18056
ebi-a-GCST90002099	MFI	Maturation stages of T cell	Violet.450.50.MT.trait2	CD4RA on TD CD4+	MR Egger	23	0.027457	0.0263243	0.308795	-0.0241387	0.0790526	1.02784	0.97615	1.08226
ebi-a-GCST90002099	MFI	Maturation stages of T cell	Violet.450.50.MT.trait3	CD4RA on TD CD4+	Weighted median	23	0.0248373	0.028264	0.37953	-0.03056	0.0802347	1.02515	0.969902	1.08354
ebi-a-GCST90002099	MFI	Maturation stages of T cell	Violet.450.50.MT.trait4	CD4RA on TD CD4+	Inverse variance weighted	23	0.0429335	0.0203408	0.0347977	0.00306546	0.0828016	1.04387	1.00307	1.08633
ebi-a-GCST90002099	MFI	Maturation stages of T cell	Violet.450.50.MT.trait5	CD4RA on TD CD4+	Simple mode	23	0.0542367	0.0472094	0.262955	-0.0382938	0.146767	1.05573	0.96243	1.15808
ebi-a-GCST90002099	MFI	Maturation stages of T cell	Violet.450.50.MT.trait6	CD4RA on TD CD4+	Weighted mode	23	0.0272293	0.0261187	0.308492	-0.0239634	0.0784219	1.0276	0.976321	1.08158
ebi-a-GCST90002104	MFI	cDC	Violet.510.50.cDC.trait2	HLA DR on myeloid DC	MR Egger	8	-0.0685842	0.068805	0.357352	-0.203442	0.0662737	0.933715	0.815917	1.06852
ebi-a-GCST90002104	MFI	cDC	Violet.510.50.cDC.trait2	HLA DR on myeloid DC	Weighted median	8	-0.0772269	0.0470431	0.100669	-0.169431	0.0149776	0.92568	0.844145	1.01509
ebi-a-GCST90002104	MFI	cDC	Violet.510.50.cDC.trait2	HLA DR on myeloid DC	Inverse variance weighted	8	-0.0796903	0.0379238	0.0356123	-0.154021	-0.00535966	0.923402	0.857254	0.994655
ebi-a-GCST90002104	MFI	cDC	Violet.510.50.cDC.trait2	HLA DR on myeloid DC	Simple mode	8	-0.0754426	0.0580505	0.234897	-0.189222	0.0383365	0.927333	0.827603	1.03908
ebi-a-GCST90002104	MFI	cDC	Violet.510.50.cDC.trait2	HLA DR on myeloid DC	Weighted mode	8	-0.0754426	0.0489849	0.167428	-0.171453	0.0205679	0.927333	0.84244	1.02078
ebi-a-GCST90002116	MFI	TBNK	Violet.510.50.TBNK.trait5	HLA DR on B cell	MR Egger	15	-0.114933	0.0606329	0.0804699	-0.233773	0.00390766	0.891426	0.791541	1.00392
ebi-a-GCST90002116	MFI	TBNK	Violet.510.50.TBNK.trait6	HLA DR on B cell	Weighted median	15	-0.0958272	0.0474659	0.0435015	-0.18886	-0.00279395	0.908621	0.827902	0.99721
ebi-a-GCST90002116	MFI	TBNK	Violet.510.50.TBNK.trait7	HLA DR on B cell	Inverse variance weighted	15	-0.119257	0.0365191	0.00109226	-0.190835	-0.0476799	0.887579	0.826269	0.953439
ebi-a-GCST90002116	MFI	TBNK	Violet.510.50.TBNK.trait8	HLA DR on B cell	Simple mode	15	-0.0749217	0.0717547	0.314117	-0.215561	0.0657175	0.927816	0.806089	1.06792
ebi-a-GCST90002116	MFI	TBNK	Violet.510.50.TBNK.trait9	HLA DR on B cell	Weighted mode	15	-0.0661611	0.0550599	0.249444	-0.174078	0.0417562	0.93598	0.840231	1.04264

## Sheet: Supplementary Table 2
Supplementary Table 2 MR Egger，weighted median，inverse variance weighted，simple mode and weighted mode results of causal effects of MVP on eighteen significant immune cells
id	Trait type	panel	Statistical trait name	Trait	method	nsnp	b	se	pval	lo_ci	up_ci	or	or_lci95	or_uci95
ebi-a-GCST90001403	Absolute count	B cell	BC_Trait22	Sw mem AC	MR Egger	12	0.281439	0.255749	0.29692	-0.219829	0.782706	1.32503	0.802656	2.18738
ebi-a-GCST90001403	Absolute count	B cell	BC_Trait22	Sw mem AC	Weighted median	12	0.0331292	0.0677246	0.624718	-0.0996111	0.165869	1.03368	0.905189	1.18042
ebi-a-GCST90001403	Absolute count	B cell	BC_Trait22	Sw mem AC	Inverse variance weighted	12	0.0516506	0.0534564	0.333934	-0.0531239	0.156425	1.05301	0.948262	1.16932
ebi-a-GCST90001403	Absolute count	B cell	BC_Trait22	Sw mem AC	Simple mode	12	0.0511772	0.125087	0.690295	-0.193993	0.296347	1.05251	0.823664	1.34494
ebi-a-GCST90001403	Absolute count	B cell	BC_Trait22	Sw mem AC	Weighted mode	12	0.0637278	0.123729	0.616704	-0.178781	0.306237	1.0658	0.836289	1.3583
ebi-a-GCST90001466	Absolute count	cDC	f_DC_Trait514	CD86+ plasmacytoid DC AC	MR Egger	12	-0.098209	0.349359	0.784355	-0.782952	0.586534	0.906459	0.457055	1.79775
ebi-a-GCST90001466	Absolute count	cDC	f_DC_Trait515	CD86+ plasmacytoid DC AC	Weighted median	12	-0.104466	0.0733676	0.154485	-0.248266	0.0393348	0.900806	0.780152	1.04012
ebi-a-GCST90001466	Absolute count	cDC	f_DC_Trait516	CD86+ plasmacytoid DC AC	Inverse variance weighted	12	-0.0215002	0.0699078	0.758424	-0.15852	0.115519	0.978729	0.853406	1.12246
ebi-a-GCST90001466	Absolute count	cDC	f_DC_Trait517	CD86+ plasmacytoid DC AC	Simple mode	12	-0.142646	0.122376	0.268414	-0.382502	0.0972108	0.867061	0.682152	1.10209
ebi-a-GCST90001466	Absolute count	cDC	f_DC_Trait518	CD86+ plasmacytoid DC AC	Weighted mode	12	-0.137397	0.107941	0.229299	-0.348961	0.0741661	0.871624	0.705421	1.07699
ebi-a-GCST90001580	Absolute count	Monocyte	N_MONO_Trait503	CD14+ CD16+ monocyte AC	MR Egger	12	-0.19994	0.393418	0.622326	-0.971038	0.571159	0.81878	0.37869	1.77032
ebi-a-GCST90001580	Absolute count	Monocyte	N_MONO_Trait504	CD14+ CD16+ monocyte AC	Weighted median	12	-0.019181	0.067864	0.777454	-0.152194	0.113832	0.981002	0.858821	1.12056
ebi-a-GCST90001580	Absolute count	Monocyte	N_MONO_Trait505	CD14+ CD16+ monocyte AC	Inverse variance weighted	12	0.0707873	0.0807581	0.38074	-0.0874986	0.229073	1.07335	0.91622	1.25743
ebi-a-GCST90001580	Absolute count	Monocyte	N_MONO_Trait506	CD14+ CD16+ monocyte AC	Simple mode	12	-0.0526234	0.0953725	0.59214	-0.239553	0.134307	0.948737	0.786979	1.14374
ebi-a-GCST90001580	Absolute count	Monocyte	N_MONO_Trait507	CD14+ CD16+ monocyte AC	Weighted mode	12	-0.0319432	0.0912333	0.732856	-0.21076	0.146874	0.968562	0.809968	1.15821
ebi-a-GCST90001610	Relative count	TBNK	TB_Trait522	CD4+ CD8dim %lymphocyte	MR Egger	12	0.103709	0.238184	0.672508	-0.363132	0.57055	1.10928	0.695495	1.76924
ebi-a-GCST90001610	Relative count	TBNK	TB_Trait523	CD4+ CD8dim %lymphocyte	Weighted median	12	-0.00951294	0.0680316	0.888793	-0.142855	0.123829	0.990532	0.86688	1.13182
ebi-a-GCST90001610	Relative count	TBNK	TB_Trait524	CD4+ CD8dim %lymphocyte	Inverse variance weighted	12	0.00913351	0.0499894	0.855026	-0.0888456	0.107113	1.00918	0.914987	1.11306
ebi-a-GCST90001610	Relative count	TBNK	TB_Trait525	CD4+ CD8dim %lymphocyte	Simple mode	12	0.138875	0.128192	0.301833	-0.112381	0.390131	1.14898	0.893704	1.47717
ebi-a-GCST90001610	Relative count	TBNK	TB_Trait526	CD4+ CD8dim %lymphocyte	Weighted mode	12	0.146518	0.126002	0.269509	-0.100447	0.393482	1.1578	0.904433	1.48213
ebi-a-GCST90001611	Relative count	TBNK	TB_Trait523	CD4+ CD8dim %leukocyte	MR Egger	12	0.0774499	0.23907	0.75264	-0.391127	0.546027	1.08053	0.676294	1.72638
ebi-a-GCST90001611	Relative count	TBNK	TB_Trait524	CD4+ CD8dim %leukocyte	Weighted median	12	-0.0206408	0.0683185	0.762555	-0.154545	0.113263	0.979571	0.856805	1.11993
ebi-a-GCST90001611	Relative count	TBNK	TB_Trait525	CD4+ CD8dim %leukocyte	Inverse variance weighted	12	-0.000316122	0.0501747	0.994973	-0.0986586	0.0980263	0.999684	0.906052	1.10299
ebi-a-GCST90001611	Relative count	TBNK	TB_Trait526	CD4+ CD8dim %leukocyte	Simple mode	12	0.134177	0.12268	0.297453	-0.106276	0.374629	1.14359	0.899176	1.45445
ebi-a-GCST90001611	Relative count	TBNK	TB_Trait527	CD4+ CD8dim %leukocyte	Weighted mode	12	0.136007	0.122493	0.290544	-0.10408	0.376094	1.14569	0.901153	1.45658
ebi-a-GCST90001660	Absolute count	Treg	Treg_Trait514	CD39+ CD4+ AC	MR Egger	12	0.0192435	0.344807	0.956593	-0.656578	0.695065	1.01943	0.518623	2.00384
ebi-a-GCST90001660	Absolute count	Treg	Treg_Trait515	CD39+ CD4+ AC	Weighted median	12	-0.0881303	0.0773759	0.254708	-0.239787	0.0635265	0.915642	0.786795	1.06559
ebi-a-GCST90001660	Absolute count	Treg	Treg_Trait516	CD39+ CD4+ AC	Inverse variance weighted	12	-0.0194975	0.0693367	0.778557	-0.155398	0.116403	0.980691	0.856075	1.12345
ebi-a-GCST90001660	Absolute count	Treg	Treg_Trait517	CD39+ CD4+ AC	Simple mode	12	-0.0693287	0.136359	0.621195	-0.336593	0.197935	0.93302	0.7142	1.21888
ebi-a-GCST90001660	Absolute count	Treg	Treg_Trait518	CD39+ CD4+ AC	Weighted mode	12	-0.0822605	0.130112	0.540156	-0.33728	0.172759	0.921032	0.713709	1.18858
ebi-a-GCST90001733	MFI	B cell	Bcells.trait320	CD19 on IgD- CD38-	MR Egger	12	-0.16549	0.272106	0.556627	-0.698819	0.367838	0.847478	0.497172	1.44461
ebi-a-GCST90001733	MFI	B cell	Bcells.trait321	CD19 on IgD- CD38-	Weighted median	12	0.0809549	0.0712236	0.255693	-0.0586434	0.220553	1.08432	0.943043	1.24677
ebi-a-GCST90001733	MFI	B cell	Bcells.trait322	CD19 on IgD- CD38-	Inverse variance weighted	12	0.13148	0.05766	0.022592	0.0184665	0.244494	1.14052	1.01864	1.27697
ebi-a-GCST90001733	MFI	B cell	Bcells.trait323	CD19 on IgD- CD38-	Simple mode	12	0.0283111	0.123532	0.822935	-0.213812	0.270434	1.02872	0.8075	1.31053
ebi-a-GCST90001733	MFI	B cell	Bcells.trait324	CD19 on IgD- CD38-	Weighted mode	12	0.0363685	0.108244	0.743202	-0.175789	0.248526	1.03704	0.838795	1.28213
ebi-a-GCST90001875	MFI	Maturation stages of T cell	HVEM1000_150630.trait2	HVEM on CD4+	MR Egger	12	0.125808	0.375381	0.744439	-0.609939	0.861554	1.13406	0.543384	2.36684
ebi-a-GCST90001875	MFI	Maturation stages of T cell	HVEM1000_150630.trait2	HVEM on CD4+	Weighted median	12	0.0971158	0.106488	0.361773	-0.1116	0.305832	1.10199	0.894402	1.35775
ebi-a-GCST90001875	MFI	Maturation stages of T cell	HVEM1000_150630.trait2	HVEM on CD4+	Inverse variance weighted	12	0.0931271	0.0811	0.250845	-0.0658289	0.252083	1.0976	0.936291	1.2867
ebi-a-GCST90001875	MFI	Maturation stages of T cell	HVEM1000_150630.trait2	HVEM on CD4+	Simple mode	12	0.116089	0.183902	0.540771	-0.24436	0.476537	1.1231	0.783206	1.61049
ebi-a-GCST90001875	MFI	Maturation stages of T cell	HVEM1000_150630.trait2	HVEM on CD4+	Weighted mode	12	0.0481588	0.175262	0.788576	-0.295354	0.391671	1.04934	0.744268	1.47945
ebi-a-GCST90001900	MFI	Treg	Blue.585.42.Treg.trait7	CD28 on resting Treg	MR Egger	5	0.707744	0.334967	0.125025	0.0512084	1.36428	2.02941	1.05254	3.91291
ebi-a-GCST90001900	MFI	Treg	Blue.585.42.Treg.trait8	CD28 on resting Treg	Weighted median	5	-0.108585	0.126935	0.392307	-0.357377	0.140207	0.897103	0.699509	1.15051
ebi-a-GCST90001900	MFI	Treg	Blue.585.42.Treg.trait9	CD28 on resting Treg	Inverse variance weighted	5	-0.0800236	0.121242	0.509233	-0.317658	0.15761	0.923095	0.727852	1.17071
ebi-a-GCST90001900	MFI	Treg	Blue.585.42.Treg.trait10	CD28 on resting Treg	Simple mode	5	-0.104761	0.168429	0.567646	-0.434881	0.225359	0.90054	0.647342	1.25277
ebi-a-GCST90001900	MFI	Treg	Blue.585.42.Treg.trait11	CD28 on resting Treg	Weighted mode	5	-0.0995889	0.166285	0.581504	-0.425508	0.22633	0.90521	0.653438	1.25399
ebi-a-GCST90001909	MFI	TBNK	Blue.670.LP.TBNK.trait1	CD45 on CD14+ monocyte	MR Egger	12	0.579864	0.337676	0.116693	-0.0819805	1.24171	1.7858	0.92129	3.46152
ebi-a-GCST90001909	MFI	TBNK	Blue.670.LP.TBNK.trait2	CD45 on CD14+ monocyte	Weighted median	12	-0.0220784	0.0805714	0.784067	-0.179998	0.135841	0.978164	0.835272	1.1455
ebi-a-GCST90001909	MFI	TBNK	Blue.670.LP.TBNK.trait3	CD45 on CD14+ monocyte	Inverse variance weighted	12	0.0488857	0.0747657	0.513207	-0.097655	0.195426	1.0501	0.906962	1.21583
ebi-a-GCST90001909	MFI	TBNK	Blue.670.LP.TBNK.trait4	CD45 on CD14+ monocyte	Simple mode	12	-0.0887008	0.154433	0.577277	-0.391389	0.213987	0.915119	0.676117	1.23861
ebi-a-GCST90001909	MFI	TBNK	Blue.670.LP.TBNK.trait5	CD45 on CD14+ monocyte	Weighted mode	12	-0.0887008	0.146648	0.557547	-0.376131	0.198729	0.915119	0.686512	1.21985
ebi-a-GCST90001938	MFI	Treg	Blue.780.60.CD25.trait4	CD25 on CD39+ resting Treg	MR Egger	12	0.607042	0.262613	0.043393	0.0923208	1.12176	1.835	1.09672	3.07027
ebi-a-GCST90001938	MFI	Treg	Blue.780.60.CD25.trait5	CD25 on CD39+ resting Treg	Weighted median	12	-0.0355559	0.0741484	0.631567	-0.180887	0.109775	0.965069	0.83453	1.11603
ebi-a-GCST90001938	MFI	Treg	Blue.780.60.CD25.trait6	CD25 on CD39+ resting Treg	Inverse variance weighted	12	-0.0558328	0.0674185	0.407584	-0.187973	0.0763074	0.945697	0.828637	1.07929
ebi-a-GCST90001938	MFI	Treg	Blue.780.60.CD25.trait7	CD25 on CD39+ resting Treg	Simple mode	12	-0.02485	0.130442	0.852383	-0.280517	0.230817	0.975456	0.755393	1.25963
ebi-a-GCST90001938	MFI	Treg	Blue.780.60.CD25.trait8	CD25 on CD39+ resting Treg	Weighted mode	12	-0.0447446	0.12083	0.718182	-0.281571	0.192081	0.956242	0.754598	1.21177
ebi-a-GCST90002008	MFI	Monocyte	mono.trait52	CCR2 on monocyte	MR Egger	12	-0.160041	0.288008	0.590642	-0.724537	0.404454	0.852109	0.484549	1.49848
ebi-a-GCST90002008	MFI	Monocyte	mono.trait53	CCR2 on monocyte	Weighted median	12	0.035793	0.0718889	0.618559	-0.105109	0.176695	1.03644	0.900226	1.19327
ebi-a-GCST90002008	MFI	Monocyte	mono.trait54	CCR2 on monocyte	Inverse variance weighted	12	0.0706972	0.0593232	0.233367	-0.0455761	0.186971	1.07326	0.955447	1.20559
ebi-a-GCST90002008	MFI	Monocyte	mono.trait55	CCR2 on monocyte	Simple mode	12	0.0159031	0.133925	0.907617	-0.24659	0.278397	1.01603	0.781461	1.32101
ebi-a-GCST90002008	MFI	Monocyte	mono.trait56	CCR2 on monocyte	Weighted mode	12	0.00820095	0.142359	0.955094	-0.270823	0.287224	1.00823	0.762752	1.33272
ebi-a-GCST90002053	MFI	Myeloid cell	Red.780.60.MDSC.trait9	CD45 on CD33br HLA DR+	MR Egger	12	0.264749	0.365228	0.485138	-0.451098	0.980596	1.3031	0.636928	2.66604
ebi-a-GCST90002053	MFI	Myeloid cell	Red.780.60.MDSC.trait10	CD45 on CD33br HLA DR+	Weighted median	12	0.167339	0.103529	0.10602	-0.0355782	0.370255	1.18215	0.965047	1.4481
ebi-a-GCST90002053	MFI	Myeloid cell	Red.780.60.MDSC.trait11	CD45 on CD33br HLA DR+	Inverse variance weighted	12	0.124407	0.074687	0.0957719	-0.0219799	0.270793	1.13248	0.97826	1.311
ebi-a-GCST90002053	MFI	Myeloid cell	Red.780.60.MDSC.trait12	CD45 on CD33br HLA DR+	Simple mode	12	0.219434	0.180108	0.248578	-0.133578	0.572446	1.24537	0.87496	1.7726
ebi-a-GCST90002053	MFI	Myeloid cell	Red.780.60.MDSC.trait13	CD45 on CD33br HLA DR+	Weighted mode	12	0.214277	0.195643	0.296811	-0.169183	0.597736	1.23897	0.844354	1.818
ebi-a-GCST90002070	MFI	Treg	Red.780.60.Treg.trait9	CD4 on activated & secreting Treg	MR Egger	12	-0.213764	0.32084	0.520317	-0.842611	0.415083	0.807539	0.430585	1.5145
ebi-a-GCST90002070	MFI	Treg	Red.780.60.Treg.trait10	CD4 on activated & secreting Treg	Weighted median	12	-0.0439354	0.0737844	0.551539	-0.188553	0.100682	0.957016	0.828157	1.10592
ebi-a-GCST90002070	MFI	Treg	Red.780.60.Treg.trait11	CD4 on activated & secreting Treg	Inverse variance weighted	12	0.0405957	0.0650001	0.532268	-0.0868045	0.167996	1.04143	0.916856	1.18293
ebi-a-GCST90002070	MFI	Treg	Red.780.60.Treg.trait12	CD4 on activated & secreting Treg	Simple mode	12	-0.0525813	0.112835	0.650305	-0.273737	0.168575	0.948777	0.760532	1.18362
ebi-a-GCST90002070	MFI	Treg	Red.780.60.Treg.trait13	CD4 on activated & secreting Treg	Weighted mode	12	-0.060345	0.100577	0.56067	-0.257476	0.136786	0.94144	0.773	1.14658
ebi-a-GCST90002075	Morphological parameter	TBNK	SSC.TBNK.trait10	SSC-A on B cell	MR Egger	12	0.108399	0.266253	0.692493	-0.413458	0.630255	1.11449	0.661359	1.87809
ebi-a-GCST90002075	Morphological parameter	TBNK	SSC.TBNK.trait11	SSC-A on B cell	Weighted median	12	0.0631633	0.0696961	0.364795	-0.0734411	0.199768	1.0652	0.929191	1.22112
ebi-a-GCST90002075	Morphological parameter	TBNK	SSC.TBNK.trait12	SSC-A on B cell	Inverse variance weighted	12	0.0526203	0.0552267	0.340689	-0.0556241	0.160865	1.05403	0.945895	1.17453
ebi-a-GCST90002075	Morphological parameter	TBNK	SSC.TBNK.trait13	SSC-A on B cell	Simple mode	12	0.0678272	0.117016	0.573836	-0.161523	0.297178	1.07018	0.850847	1.34605
ebi-a-GCST90002075	Morphological parameter	TBNK	SSC.TBNK.trait14	SSC-A on B cell	Weighted mode	12	0.0657404	0.11325	0.573285	-0.15623	0.287711	1.06795	0.855362	1.33337
ebi-a-GCST90002099	MFI	Maturation stages of T cell	Violet.450.50.MT.trait2	CD4RA on TD CD4+	MR Egger	12	-0.243669	0.28902	0.418889	-0.810149	0.322811	0.783747	0.444792	1.381
ebi-a-GCST90002099	MFI	Maturation stages of T cell	Violet.450.50.MT.trait3	CD4RA on TD CD4+	Weighted median	12	-0.0749277	0.0763498	0.326409	-0.224573	0.0747179	0.927811	0.798857	1.07758
ebi-a-GCST90002099	MFI	Maturation stages of T cell	Violet.450.50.MT.trait4	CD4RA on TD CD4+	Inverse variance weighted	12	-0.0792907	0.0574384	0.167449	-0.19187	0.0332886	0.923771	0.825414	1.03385
ebi-a-GCST90002099	MFI	Maturation stages of T cell	Violet.450.50.MT.trait5	CD4RA on TD CD4+	Simple mode	12	-0.0719627	0.14007	0.617581	-0.3465	0.202575	0.930566	0.707159	1.22455
ebi-a-GCST90002099	MFI	Maturation stages of T cell	Violet.450.50.MT.trait6	CD4RA on TD CD4+	Weighted mode	12	-0.0864232	0.1254	0.504989	-0.332208	0.159362	0.917206	0.717338	1.17276
ebi-a-GCST90002104	MFI	cDC	Violet.510.50.cDC.trait2	HLA DR on myeloid DC	MR Egger	12	-0.169964	0.27401	0.548945	-0.707024	0.367096	0.843695	0.493109	1.44354
ebi-a-GCST90002104	MFI	cDC	Violet.510.50.cDC.trait2	HLA DR on myeloid DC	Weighted median	12	-0.067847	0.0757399	0.370365	-0.216297	0.0806033	0.934403	0.805496	1.08394
ebi-a-GCST90002104	MFI	cDC	Violet.510.50.cDC.trait2	HLA DR on myeloid DC	Inverse variance weighted	12	-0.0807934	0.0567339	0.154424	-0.191992	0.030405	0.922384	0.825314	1.03087
ebi-a-GCST90002104	MFI	cDC	Violet.510.50.cDC.trait2	HLA DR on myeloid DC	Simple mode	12	-0.100594	0.141889	0.493101	-0.378697	0.177509	0.9043	0.684753	1.19424
ebi-a-GCST90002104	MFI	cDC	Violet.510.50.cDC.trait2	HLA DR on myeloid DC	Weighted mode	12	-0.0933338	0.134458	0.501987	-0.356872	0.170205	0.910889	0.699862	1.18555
ebi-a-GCST90002116	MFI	TBNK	Violet.510.50.TBNK.trait5	HLA DR on B cell	MR Egger	12	-0.248659	0.338497	0.479456	-0.912113	0.414795	0.779846	0.401674	1.51406
ebi-a-GCST90002116	MFI	TBNK	Violet.510.50.TBNK.trait6	HLA DR on B cell	Weighted median	12	-0.0132147	0.0788658	0.86693	-0.167792	0.141362	0.986872	0.84553	1.15184
ebi-a-GCST90002116	MFI	TBNK	Violet.510.50.TBNK.trait7	HLA DR on B cell	Inverse variance weighted	12	-0.0351273	0.0681721	0.606361	-0.168745	0.0984899	0.965482	0.844725	1.1035
ebi-a-GCST90002116	MFI	TBNK	Violet.510.50.TBNK.trait8	HLA DR on B cell	Simple mode	12	0.0130933	0.136217	0.925153	-0.253891	0.280078	1.01318	0.775776	1.32323
ebi-a-GCST90002116	MFI	TBNK	Violet.510.50.TBNK.trait9	HLA DR on B cell	Weighted mode	12	-0.0183424	0.135895	0.89507	-0.284696	0.248012	0.981825	0.752243	1.28147
